# Supplementary material for: NMR characterization of RNA binding property of the DEAD-box RNA helicase DDX3X and its implications for helicase activity
Source: Nat Commun. 2024 Apr 25;15:3303. doi: 10.1038/s41467-024-47659-w (PMC11045745; doi:10.1038/s41467-024-47659-w)
Supplement: Supplementary file 4 — Supplementary Data 1 [file 41467_2024_47659_MOESM4_ESM.xlsx]

## Sheet: Sheet1
DNA sequence of DDX3X constructs
DDX3X 132-607	ATGGGCAGCAGCCATCATCATCATCATCACGGCAGCGGCCTGGTGCCGCGCGGCAGCGCTAGCATGTCGGACTCAGAAGTCAATCAAGAAGCTAAGCCAGAGGTCAAGCCAGAAGTCAAGCCTGAGACTCACATCAATTTAAAGGTGTCCGATGGATCTTCAGAGATCTTCTTCAAGATCAAAAAGACCACTCCTTTAAGAAGGCTGATGGAAGCGTTCGCTAAAAGACAGGGTAAGGAAATGGACTCCTTAAGATTCTTGTACGACGGTATTAGAATTCAAGCTGATCAGACCCCTGAAGATTTGGACATGGAGGATAACGATATTATTGAGGCTCACAGAGAACAGATTGGTGGTGGCGGCGATGAAGATGACTGGTCCAAACCGCTGCCGCCCTCT…
D1 132-408	ATGGGCAGCAGCCATCATCATCATCATCACGGCAGCGGCCTGGTGCCGCGCGGCAGCGCTAGCATGTCGGACTCAGAAGTCAATCAAGAAGCTAAGCCAGAGGTCAAGCCAGAAGTCAAGCCTGAGACTCACATCAATTTAAAGGTGTCCGATGGATCTTCAGAGATCTTCTTCAAGATCAAAAAGACCACTCCTTTAAGAAGGCTGATGGAAGCGTTCGCTAAAAGACAGGGTAAGGAAATGGACTCCTTAAGATTCTTGTACGACGGTATTAGAATTCAAGCTGATCAGACCCCTGAAGATTTGGACATGGAGGATAACGATATTATTGAGGCTCACAGAGAACAGATTGGTGGTGGCGGCGATGAAGATGACTGGTCCAAACCGCTGCCGCCCTCT…
D2 409-607	ATGGGCAGCAGCCATCATCATCATCATCACGGCAGCGGCCTGGTGCCGCGCGGCAGCGCTAGCATGTCGGACTCAGAAGTCAATCAAGAAGCTAAGCCAGAGGTCAAGCCAGAAGTCAAGCCTGAGACTCACATCAATTTAAAGGTGTCCGATGGATCTTCAGAGATCTTCTTCAAGATCAAAAAGACCACTCCTTTAAGAAGGCTGATGGAAGCGTTCGCTAAAAGACAGGGTAAGGAAATGGACTCCTTAAGATTCTTGTACGACGGTATTAGAATTCAAGCTGATCAGACCCCTGAAGATTTGGACATGGAGGATAACGATATTATTGAGGCTCACAGAGAACAGATTGGTGGTGGCGGCGGCTCCACCAGCGAAAACATCACCCAGAAAGTGGTG…
The first 357 nt (i.e. 119 a.a.) correponds to the N-terminal Hisx6-SUMO tag.
Primers used for site-directed mutagenesis
E348Q	Forward	CTGGACCAGGCTGATCGCATGCTAGAC
	Reverse	ATCAGCCTGGTCCAGAACCAGGTATTT
G302V	Forward	GTGTATGTTGGTGCGGATATCGGTCAA
	Reverse	CGCACCAACATACACAACACACGGACG
G325E	Forward	ACGCCGGAACGACTGGTGGATATGATG
	Reverse	CAGTCGTTCCGGCGTCGCGACCAGCAG
R478A	Forward	AGCCAAGCTGATCGTGAGGAGGCGCTG
	Reverse	ACGATCAGCTTGGCTACGGTCGCCGTG
R503A	Forward	GCTGCGGCGGGGCTGGATATCAGCAAT
	Reverse	CAGCCCCGCCGCAGCCACTGCCGTGGC
R531A	Forward	ATTGGAGCGACCGGCCGCGTGGGCAAC
	Reverse	GCCGGTCGCTCCAATACGATGCACGTA
R531M	Forward	ATTGGAATGACCGGCCGCGTGGGCAAC
	Reverse	GCCGGTCATTCCAATACGATGCACGTA
M187I	Forward	GTCGAGATTGGTGAAATTATCATGGGT
	Reverse	TTCACCAATCTCGACGTCCGAGAACGA
M221A	Forward	GACCTTGCGGCCTGCGCGCAGACCGGA
	Reverse	GCAGGCCGCAAGGTCACGTTTCTCTTT
M221I	Forward	GACCTTATTGCCTGCGCGCAGACCGGA
	Reverse	GCAGGCAATAAGGTCACGTTTCTCTTT
M254I	Forward	CGCGCCATTAAAGAAAATGGTCGTTAT
	Reverse	TTCTTTAATGGCGCGGAGAGCCTCACC
M330I	Forward	GTGGATATTATGGAACGTGGCAAGATT
	Reverse	TTCCATAATATCCACCAGTCGACCCGG
M331I	Forward	GATATGATTGAACGTGGCAAGATTGGG
	Reverse	ACGTTCAATCATATCCACCAGTCGACC
M352I	Forward	GATCGCATTCTAGACATGGGTTTTGAA
	Reverse	GTCTAGAATGCGATCAGCCTGGTCCAG
M355I	Forward	CTAGACATTGGTTTTGAACCGCAGATC
	Reverse	AAAACCAATGTCTAGCATGCGATCAGC
M370I	Forward	GATACCATTCCGCCGAAAGGTGTGCGT
	Reverse	CGGCGGAATGGTATCCTGCTCGACGAT
M379I	Forward	CATACCATTATGTTTTCAGCAACCTTT
	Reverse	AAACATAATGGTATGACGCACACCTTT
M380I	Forward	ACCATGATTTTTTCAGCAACCTTTCCG
	Reverse	TGAAAAAATCATGGTATGACGCACACC
M391I	Forward	ATCCAAATTCTGGCTCGCGACTTTCTG
	Reverse	AGCCAGAATTTGGATCTCTTTCGGAAA
M574I	Forward	GAGAACATTGCATACGAGCACCACTAT
	Reverse	GTATGCAATGTTCTCCAGCCAGGAAGG
