# Supplementary material for: NMR characterization of RNA binding property of the DEAD-box RNA helicase DDX3X and its implications for helicase activity
Source: Nat Commun. 2024 Apr 25;15:3303. doi: 10.1038/s41467-024-47659-w (PMC11045745; doi:10.1038/s41467-024-47659-w)
Supplement: Supplementary file 6 — Source Data [file 41467_2024_47659_MOESM6_ESM.xlsx]

## Sheet: Figure 1
	Fig 1b								Fig 1c
									D1-D2				D1				D2
									Residue	S2tauc (ns)	S2tauc_error (ns)		Residue	S2tauc (ns)	S2tauc_error (ns)		Residue	S2tauc (ns)	S2tauc_error (ns)
									I158	5.09e-09	3.4e-10		I158	3.17e-09	2.42e-10		I415	7.33e-09	2.24e-10
									I166	8.05e-09	3.74e-10		I166	4.87e-09	1.76e-10		I471	8.41e-09	2.33e-10
									I179	2.21e-08	6.02e-10		I179	1.08e-08	2.13e-10		I494	7.01e-09	1.16e-10
									M187	8.08e-09	2.4e-10		M187	5.17e-09	2.07e-10		I507	6.76e-09	2.01e-10
									I190	2.63e-08	1.76e-09		I190	1.54e-08	9.28e-10		I514	9.31e-09	4.72e-10
									I191	2.2e-08	6.24e-10		I191	1.15e-08	1.87e-10		I522	1.03e-08	2.06e-10
									M192	1.62e-08	9.51e-10		M192	9.74e-09	3.75e-10		I529	9.15e-09	1.33e-10
									I195	1.64e-08	1.63e-09		I195	9.51e-09	3.7e-10		I550	5.56e-09	1.53e-10
									I211	2.6e-08	1.78e-09		I211	1.42e-08	2.15e-10		I552	1.13e-08	2.77e-10
									I213	3.66e-08	2.11e-09		I213	1.51e-08	3.72e-10		M574	3.12e-09	1.98e-10
									I214	2.74e-08	3.25e-09		I214	1.4e-08	4.45e-10
									M221	1.9e-08	1.04e-09		M221	1.03e-08	6.58e-10
									I242	2.71e-08	1.84e-09		I242	1.42e-08	4.39e-10
									I268	1.42e-08	9.2e-10		I268	8.15e-09	2.84e-10
									I282	2.73e-08	1.35e-09		I282	1.48e-08	2.62e-10
									I306	2.04e-08	9.77e-10		I306	1.07e-08	1.8e-10
									I310	2.59e-08	9.65e-10		I310	1.3e-08	1.94e-10
									M330	1.28e-08	4.8e-10		M330	7.5e-09	3.03e-10
									M331	1.93e-08	2.12e-09		M331	1.05e-08	3.43e-10
									I336	8.45e-09	3.78e-10		I336	5.53e-09	1.68e-10
									M355	1.26e-08	1.01e-09		M355	7.32e-09	3.47e-10
									I361	2.36e-08	2.64e-09		I361	1.02e-08	2.41e-10
									I364	2.79e-08	2.87e-09		I364	1.52e-08	3.75e-10
									M370	1.34e-08	8.19e-10		M370	8.78e-09	3.64e-10
									M380	4.23e-09	1.86e-10		M380	2.45e-09	1.32e-10
									I389	2.46e-08	6.96e-10		I389	1.1e-08	2.61e-10
									M391	4.5e-09	8.87e-11		M391	2.81e-09	2.22e-10
									I401	8.94e-09	2.49e-10		I401	4.6e-09	1.04e-10
									I415	1.58e-08	5.32e-10
									I471	2.11e-08	1.36e-09
									I494	1.86e-08	6.72e-10
									I507	1.64e-08	5.54e-10
									I514	2.67e-08	5.52e-09
									I522	2.6e-08	1.64e-09
									I529	1.71e-08	6.02e-10
									I550	1.06e-08	3.79e-10
									I552	2.17e-08	9.65e-10
									M574	4.56e-09	1.55e-10

## Sheet: Figure 2
	Fig 2g

## Sheet: Figure 3
	Fig 3b						Fig 3c
	Free state
	polyU (uM)	M221	M355	M370	M380
	0	1.04289	1.05416	1.07715	1.07899
	15	0.774934	0.725222	0.750797	0.713985
	30	0.577533	0.597179	0.516922	0.579665
	50	0.359124	0.371972	0.349992	0.407545
	75	0.34808	0.362724	0.397754	0.330208
	100	0.245122	0.273005	0.296835	0.221502
	Bound state
	polyU (uM)	M221	M352	M370	M380
	0	-0.050179	0.0558817	0.000729843	0.0665167
	15	0.200056	0.192707	0.180498	0.25175
	30	0.330242	0.343436	0.429002	0.37228
	50	0.525026	0.54376	0.587326	0.496378
	75	0.693095	0.725064	0.748288	0.776542
	100	0.85579	0.809029	0.717682	0.766806

## Sheet: Figure 4
	Fig 4c
	Experiment					Fit
	DDX3X (uM)	dsRNA	ssRNA	Bound		DDX3X (uM)	dsRNA	ssRNA	Bound
	0	0.681019	0.388314	0		0	0.688692	0.311328	9.68115e-26
	30	0.583357	0.267118	0.265231		2.22222	0.676479	0.308555	0.0149856
	60	0.407768	0.24639	0.371849		4.44444	0.664358	0.305778	0.0298827
	100	0.277022	0.179306	0.539694		6.66667	0.652332	0.302998	0.0446898
	150	0.114592	0.0904344	0.704621		8.88889	0.6404	0.300214	0.0594047
	200	0.0354186	0.0424364	0.787194		11.1111	0.628566	0.297427	0.0740259
						13.3333	0.61683	0.294638	0.0885512
						15.5556	0.605195	0.291846	0.102979
						17.7778	0.593661	0.289051	0.117307
						20	0.582231	0.286255	0.131533
						22.2222	0.570906	0.283457	0.145656
						24.4444	0.559688	0.280659	0.159673
						26.6667	0.548578	0.277859	0.173582
						28.8889	0.537579	0.275059	0.187381
						31.1111	0.526691	0.27226	0.201069
						33.3333	0.515917	0.269461	0.214642
						35.5556	0.505258	0.266662	0.228099
						37.7778	0.494715	0.263866	0.241438
						40	0.484292	0.261071	0.254656
						42.2222	0.473988	0.258279	0.267752
						44.4444	0.463806	0.25549	0.280723
						46.6667	0.453748	0.252704	0.293567
						48.8889	0.443814	0.249923	0.306282
						51.1111	0.434007	0.247146	0.318866
						53.3333	0.424328	0.244375	0.331316
						55.5556	0.414779	0.241609	0.343631
						57.7778	0.40536	0.23885	0.355809
						60	0.396074	0.236099	0.367847
						62.2222	0.386922	0.233355	0.379743
						64.4444	0.377904	0.23062	0.391495
						66.6667	0.369023	0.227894	0.403103
						68.8889	0.360279	0.225178	0.414562
						71.1111	0.351674	0.222472	0.425873
						73.3333	0.343208	0.219778	0.437033
						75.5556	0.334883	0.217096	0.44804
						77.7778	0.3267	0.214427	0.458892
						80	0.318658	0.211772	0.469589
						82.2222	0.310759	0.209131	0.480129
						84.4444	0.303004	0.206505	0.49051
						86.6667	0.295393	0.203894	0.500732
						88.8889	0.287926	0.201301	0.510792
						91.1111	0.280604	0.198725	0.520691
						93.3333	0.273426	0.196167	0.530427
						95.5556	0.266393	0.193627	0.539999
						97.7778	0.259505	0.191108	0.549407
						100	0.252761	0.188608	0.55865
						102.222	0.246162	0.18613	0.567727
						104.444	0.239706	0.183673	0.57664
						106.667	0.233394	0.181238	0.585387
						108.889	0.227224	0.178827	0.593968
						111.111	0.221196	0.176439	0.602384
						113.333	0.215309	0.174075	0.610635
						115.556	0.209562	0.171736	0.618722
						117.778	0.203953	0.169422	0.626644
						120	0.198481	0.167134	0.634404
						122.222	0.193146	0.164872	0.642001
						124.444	0.187945	0.162638	0.649437
						126.667	0.182877	0.16043	0.656713
						128.889	0.17794	0.158249	0.66383
						131.111	0.173133	0.156097	0.67079
						133.333	0.168453	0.153973	0.677594
						135.556	0.163899	0.151877	0.684243
						137.778	0.159468	0.14981	0.690741
						140	0.155159	0.147773	0.697088
						142.222	0.150969	0.145764	0.703286
						144.444	0.146896	0.143784	0.709339
						146.667	0.142939	0.141834	0.715247
						148.889	0.139094	0.139913	0.721012
						151.111	0.135359	0.138022	0.726639
						153.333	0.131732	0.13616	0.732127
						155.556	0.12821	0.134328	0.737481
						157.778	0.124791	0.132525	0.742703
						160	0.121473	0.130751	0.747795
						162.222	0.118254	0.129007	0.752759
						164.444	0.11513	0.127291	0.757598
						166.667	0.112099	0.125605	0.762316
						168.889	0.109159	0.123947	0.766913
						171.111	0.106308	0.122317	0.771394
						173.333	0.103543	0.120716	0.775761
						175.556	0.100861	0.119143	0.780016
						177.778	0.0982609	0.117597	0.784162
						180	0.0957398	0.116078	0.788201
						182.222	0.0932955	0.114587	0.792137
						184.444	0.0909258	0.113122	0.795971
						186.667	0.0886284	0.111684	0.799707
						188.889	0.0864011	0.110272	0.803346
						191.111	0.0842419	0.108885	0.806892
						193.333	0.0821486	0.107524	0.810347
						195.556	0.0801193	0.106188	0.813712
						197.778	0.0781518	0.104876	0.816992
						200	0.0762444	0.103588	0.820187
						202.222	0.0743949	0.102324	0.8233
						204.444	0.0726018	0.101083	0.826334
						206.667	0.070863	0.0998654	0.829291
						208.889	0.0691768	0.0986702	0.832172
						211.111	0.0675417	0.097497	0.834981
						213.333	0.0659557	0.0963456	0.837718
						215.556	0.0644175	0.0952155	0.840386
						217.778	0.0629254	0.0941062	0.842988
						220	0.0614778	0.0930175	0.845524

## Sheet: Supplementary Figure 1
	Supplementary Fig 1b					Supplementary Fig 1d
		ssRNA fraction					ssRNA fraction
	Time (min)	Exp1	Exp2	Exp3		Conc (uM)	Exp1	Exp2	Exp3
	0	0	0	0		0	0	0.0835454	0.0642212
	5	0.2443	0.289259	0.253674		0.5	0.231724	0.272663	0.290138
	10	0.376353	0.408393	0.405903		1	0.657962	0.655464	0.750288
	20	0.520668	0.562392	0.537967		1.5	0.880986	0.895984	0.950829
	30	0.626371	0.66076	0.638612		2	1	0.915472	1
	40	0.68589	0.718853	0.714512
	Supplementary Fig 1a and 1c

## Sheet: Supplementary Figure 3
	Supplementary Fig S3d
	D1-D2 R531M
	Residue	S2tauc (ns)	S2tauc_error (ns)
	I158	5.27806e-09	3.04108e-10
	I166	8.69963e-09	3.02874e-10
	I179	2.53545e-08	6.57501e-10
	I190	2.74935e-08	1.73372e-09
	I191	2.53554e-08	9.27324e-10
	I195	1.91263e-08	1.00047e-09
	I211	2.72687e-08	4.85169e-10
	I214	3.02058e-08	1.342e-09
	I242	2.88835e-08	9.8117e-10
	I268	1.75911e-08	6.26884e-10
	I282	3.00386e-08	1.12278e-09
	I306	2.34234e-08	7.15102e-10
	I310	2.64228e-08	9.57224e-10
	I336	1.03252e-08	5.29887e-10
	I361	2.48144e-08	5.89791e-10
	I364	3.16111e-08	9.60711e-10
	I389	2.71416e-08	1.55459e-09
	I401	9.59488e-09	2.09862e-10
	I415	1.61985e-08	5.06712e-10
	I471	2.15278e-08	4.07359e-10
	I507	1.27146e-08	1.76837e-10
	I514	2.52941e-08	2.94934e-09
	I522	2.60321e-08	5.76039e-10
	I529	1.98442e-08	7.83793e-10
	I550	1.22737e-08	1.59015e-10
	I552	2.24814e-08	9.89352e-10
	M187	9.83579e-09	3.12751e-10
	M192	2.01799e-08	7.05549e-10
	M221	2.24932e-08	6.6941e-10
	M330	1.38878e-08	2.97024e-10
	M331	1.99321e-08	4.25758e-10
	M355	1.75347e-08	7.3039e-10
	M370	1.67816e-08	4.99215e-10
	M380	5.41856e-09	2.55536e-10
	M391	6.66628e-09	7.25205e-10
	M531	1.35271e-08	3.55205e-10
	M574	6.90048e-09	3.82407e-10

## Sheet: Supplementary Figure 4
	Supplementary Fig S4a							Supplementary Fig S4c
	CSP plots							R2,0 plots
	AMPPNP			ADP				Apo				AMPPNP				ADP
	Residue	CSP (ppm)		Residue	CSP (ppm)			Residue	R2,0 (s-1)	R2,0_error (s-1)		Residue	R2,0 (s-1)	R2,0_error (s-1)		Residue	R2,0 (s-1)	R2,0_error (s-1)
	I166	0.0925409		I158	1.10846			I158	11.9627	0.767512		I166	24.2184	1.11135		I158	20.4422	0.814805
	I179	0.0572607		I166	0.121213			I166	22.9493	1.70232		I179	29.4167	1.3714		I166	22.262	1.09686
	I190	0.0288908		I179	0.10366			I179	34.4042	1.59988		I190	35.7644	1.50852		I179	35.3505	1.51658
	I191	0.036893		I190	0.0619358			I190	35.9104	1.67138		I191	36.5642	1.10017		I190	46.1703	1.62361
	M192	0.0169662		I191	0.0354423			I191	38.5713	1.16059		I195	34.5715	0.872614		I191	36.2976	0.847418
	I195	0.0970558		M192	0.0212689			I195	36.9369	0.916772		I213	45.6986	2.02253		I195	34.2392	0.884203
	I213	0.00183599		I195	0.0863434			I211	53.5186	2.97988		I214	63.6325	2.50812		I213	41.8653	1.92225
	I214	0.0966621		I213	0.0387207			I213	46.0267	2.07677		I268	45.2668	0.866039		I214	55.1772	2.57203
	M221	0.00848311		I214	0.125823			I214	58.5894	2.75707		I282	70.8007	3.68027		I268	39.2732	0.918324
	I238	0.0584428		M221	0			I268	42.5774	0.825276		I306	46.3578	1.89386		I282	41.0269	1.91836
	I268	0.0121203		I238	0.0446388			I282	43.88	3.13031		I310	42.8744	1.87784		I306	40.5001	1.92284
	I282	0.195838		I268	0.0332402			I306	43.1284	2.70111		I336	32.3529	0.81082		I310	35.8497	2.06063
	M330	0.00644959		I282	0.368829			I310	38.5076	4.30405		I361	43.3157	1.46416		I336	27.5778	0.773392
	M331	0.00924349		M330	0.00559053			I336	26.5268	0.780064		I364	38.0441	1.94993		I361	34.6734	2.46945
	I336	0.0127503		M331	0.00533751			I361	39.8074	2.08528		I389	35.3643	1.07973		I364	27.8344	1.64846
	M352	0.00753686		I336	0.0217155			I364	36.1377	1.86749		I401	35.5181	1.72063		I389	33.4886	1.2551
	M355	0.00753686		M352	0.0138864			I389	34.7987	0.893518		I415	46.9846	0.944387		I401	35.1408	1.5104
	I364	0.00724697		M355	0.0127752			I401	38.3131	1.34863		I494	39.0728	0.860414		I415	46.9169	0.959705
	M370	0.0198861		I364	0.0253073			I415	48.0765	1.71876		I507	34.6498	1.66099		I494	39.1055	0.864748
	M380	0.032557		M370	0.0216			I494	41.0304	0.894589		I514	33.8788	1.21889		I507	34.2474	1.84292
	I389	0.0229237		M380	0.0388253			I507	33.376	1.60345		I529	45.3206	1.1016		I514	33.65	1.20388
	M391	0.00753686		I389	0.0525122			I514	45.83	1.33505		M187	33.835	2.28417		I529	43.9579	0.915338
	I401	0.0317573		M391	0.0138864			I529	43.7255	0.847639		M192	36.4568	0.972702		M187	34.1195	2.2577
	I415	0.00432986		I401	0.0520036			I550	26.2648	0.558551		M221	36.6799	1.20801		M192	31.5808	0.758869
	I494	0.00377535		I415	0.0158115			M187	29.7644	2.9631		M330	37.4701	0.692671		M221	34.4041	1.22996
	I514	0.00401571		I494	0.0163326			M192	39.3542	0.767244		M331	30.5506	2.08552		M330	34.0423	0.624086
	I529	0.00714286		I514	0.0163326			M221	38.3298	1.17826		M355	33.2131	0.526398		M331	31.3554	2.03216
	I550	0.00244798		I529	0.0146098			M330	36.4479	0.671585		M370	27.9493	0.521993		M355	31.1224	0.559212
	M574	0.00539955		I550	0			M331	40.5487	1.24628		M380	22.5189	0.381061		M370	32.9766	0.732442
				M574	0.00559053			M355	33.495	0.479599		M391	11.5495	0.576		M380	20.4225	0.342213
								M370	31.3919	0.540516		M574	17.2192	0.331587		M391	12.807	0.968756
								M380	20.6997	0.358407						M574	15.8548	0.330089
								M391	10.5604	0.720999
								M574	17.1398	0.317202

## Sheet: Supplementary Figure 7
	Supplementary Fig S7b

## Sheet: Supplementary Figure 8
	Supplementary Fig S8b
	Fraction of dsRNA					Fraction of ssRNA
	Temperature (deg)	Exp1	Exp2	Exp3		Temperature (deg)	Exp1	Exp2	Exp3
	22.5	0.855922	0.912668	0.876735		22.5	0.144078	0.087332	0.123265
	25	0.844754	0.842218	0.86037		25	0.155246	0.157782	0.13963
	27.5	0.737012	0.751089	0.74559		27.5	0.262988	0.248911	0.25441
	30	0.603888	0.630467	0.669164		30	0.396112	0.369533	0.330836
	32.5	0.466728	0.488384	0.497851		32.5	0.533272	0.511616	0.502149
	35	0.325954	0.304943	0.307467		35	0.674046	0.695057	0.692533
	37.5	0.196933	0.165593	0.156347		37.5	0.803067	0.834407	0.843653
	40	0.0980644	0.0141207	0.029138		40	0.901936	0.985879	0.970862
